# Supplementary material for: Impact of Nurse‐Driven Analgesia and Sedation Protocols on Medication Exposure and Withdrawal in Critically Ill Children: A Systematic Review
Source: Nurs Crit Care. 2025 May 29;30(3):e70051. doi: 10.1111/nicc.70051 (PMC12120589; doi:10.1111/nicc.70051)
Supplement: Supplementary file 2 — Document 1. Risk of bias assessment results for the RESTORE trial by Curley et al (2015). Document 2. Risk of bias assessment results for the cardiac‐RESTORE by Lincoln et al (2020). Document 3. Risk of bias assessment results for Magner et al (2020). Document 4. Risk of bias assessment results for Dreyfus et al (2017). Document 5. Risk of bias assessment results for Neunhoeffer et al (2015). Document 6. Risk of bias assessment results for Neunhoeffer et al (2017). Document 7. Risk of bias assessment results for Michel et al (2020). Document 8. Risk of bias assessment results for Gaillard‐Le Roux et al (2017). Document 9. Risk of bias assessment results for Larson and McKeever (2018). Document 10. Risk of bias assessment results for Hanser et al (2020). [file NICC-30-0-s002.zip]

Archive with 10 entries (10 files):
- Supplementary document 1.docx
- Supplementary document 10.docx
- Supplementary document 2.docx
- Supplementary document 3.docx
- Supplementary document 4.docx
- Supplementary document 5.docx
- Supplementary document 6.docx
- Supplementary document 7.docx
- Supplementary document 8.docx
- Supplementary document 9.docx
